# Supplementary material for: Evaluation of Four Point of Care (POC) Antigen Assays for the Detection of the SARS-CoV-2 Variant Omicron
Source: Microbiol Spectr. 2022 May 26;10(3):e01025-22. doi: 10.1128/spectrum.01025-22 (PMC9241858; doi:10.1128/spectrum.01025-22)
Supplement: SUPPLEMENTAL FILE 1 — Supplemental material. Download spectrum.01025-22-s001.xlsx, XLSX file, 0.01 MB [file spectrum.01025-22-s001.xlsx]

## Sheet: Fullgenome
Sample ID	clade	GISAID ID	Nextclade_pango	substitutions	deletions	insertions	privateNucMutations.reversionSubstitutions	privateNucMutations.labeledSubstitutions	privateNucMutations.unlabeledSubstitutions	privateNucMutations.totalReversionSubstitutions	privateNucMutations.totalLabeledSubstitutions	privateNucMutations.totalUnlabeledSubstitutions	privateNucMutations.totalPrivateSubstitutions	frameShifts	aaSubstitutions	aaDeletions	aaInsertions	missing	nonACGTNs
1	21K (Omicron)	EPI_ISL_8160102	BA.1.17	C241T" A2832G C3037T T5386G G5924A C8334T G8393A C10029T C10449A A11537G T13195C C14408T C15240T A18163G C21762T C21846T G22813T T22882G G22898A G22992A C22995A A23013C A23040G G23048A A23055G A23063T T23075C C23202A A23403G C23525T T23599G C23604A C23854A G23948T C24130A A24424T T24469A C24503T C25000T C25002T C25584T C26270T A26530G C26577G G26709A A27259C C27807T A28271T C28311T T28582C G28881…	6513-6515 11285-11293 21765-21770 21987-21995 22194-22196 28362-28370				C8334T C25002T T28582C	0	0	3	3		E:T9I M:D3G M:Q19E M:A63T N:P13L N:R203K N:G204R ORF1a:K856R ORF1a:V1887I ORF1a:L2084I ORF1a:A2690V ORF1a:A2710T ORF1a:T3255I ORF1a:P3395H ORF1a:I3758V ORF1b:P314L ORF1b:I1566V ORF9b:P10S S:A67V S:T95I S:Y145D S:L212I S:K417N S:N440K S:G446S S:S477N S:T478K S:E484A S:Q493R S:G496S S:Q498R S:N501Y S:Y505H S:T547K S:D614G S:H655Y S:N679K S:P681H S:N764K S:D796Y S:N856K S:Q954H S:N969K S:L981F S:S11…	N:E31- N:R32- N:S33- ORF1a:S2083- ORF1a:L3674- ORF1a:S3675- ORF1a:G3676- ORF9b:E27- ORF9b:N28- ORF9b:A29- S:H69- S:V70- S:G142- S:V143- S:Y144- S:N211-		1-46 5556-5817 7985-8269 22481-22776 25726-25995 26906-27103 "29800-29903
2	21K (Omicron)	EPI_ISL_8160148	BA.1.1	C241T" C2470T A2832G C3037T T5386G G8393A C10029T C10449A A11537G T13195C C14408T C15240T A18163G C21762T C21846T G22813T T22882G G22898A G22992A C22995A A23013C A23040G G23048A A23055G A23063T T23075C C23202A A23403G C23525T T23599G C23604A C23854A G23948T C24130A A24424T T24469A C24503T C25000T C25584T C26270T A26530G C26577G G26709A A27259C C27807T A28271T C28311T G28881A G28882A G28883C C2962…	6513-6515 11285-11293 21765-21770 21987-21995 22194-22196 28362-28370				C29625T	0	0	1	1		E:T9I M:D3G M:Q19E M:A63T N:P13L N:R203K N:G204R ORF1a:K856R ORF1a:L2084I ORF1a:A2710T ORF1a:T3255I ORF1a:P3395H ORF1a:I3758V ORF1b:P314L ORF1b:I1566V ORF9b:P10S S:A67V S:T95I S:Y145D S:L212I S:K417N S:N440K S:G446S S:S477N S:T478K S:E484A S:Q493R S:G496S S:Q498R S:N501Y S:Y505H S:T547K S:D614G S:H655Y S:N679K S:P681H S:N764K S:D796Y S:N856K S:Q954H S:N969K S:L981F	N:E31- N:R32- N:S33- ORF1a:S2083- ORF1a:L3674- ORF1a:S3675- ORF1a:G3676- ORF9b:E27- ORF9b:N28- ORF9b:A29- S:H69- S:V70- S:G142- S:V143- S:Y144- S:N211-		1-46 7985-8269 22481-22776 25726-25995 26906-27103 "29800-29903
3	21K (Omicron)		BA.1.15	C241T" A2832G C3037T T5386G C10029T T10135C C10449A A11537G T13195C G14268A C14408T C15240T A18163G A21222G C21762T C21846T G22813T T22882G G22898A G22992A C22995A A23013C A23040G G23048A A23055G A23063T T23075C C23202A A23403G C23525T T23599G C23604A C24130A A24424T T24469A C24503T C25000T C25584T C26270T A26530G C26577G G26709A A27259C C27807T A28271T C28311T G28881A G28882A G28883C A29301G	11285-11293 21765-21770 21987-21995 22194-22196 25708 28362-28370				G14268A A21222G	0	0	2	2	ORF3a:106-276	E:T9I M:D3G M:Q19E M:A63T N:P13L N:R203K N:G204R N:D343G ORF1a:K856R ORF1a:T3255I ORF1a:P3395H ORF1a:I3758V ORF1b:P314L ORF1b:I1566V ORF9b:P10S S:A67V S:T95I S:Y145D S:L212I S:K417N S:N440K S:G446S S:S477N S:T478K S:E484A S:Q493R S:G496S S:Q498R S:N501Y S:Y505H S:T547K S:D614G S:H655Y S:N679K S:P681H S:N856K S:Q954H S:N969K S:L981F	N:E31- N:R32- N:S33- ORF1a:L3674- ORF1a:S3675- ORF1a:G3676- ORF9b:E27- ORF9b:N28- ORF9b:A29- S:H69- S:V70- S:G142- S:V143- S:Y144- S:N211-		1-46 3471-3778 6342-6594 7985-8709 22481-22776 23682-24002 25726-25995 26906-27103 "29800-29903
4	21K (Omicron)	EPI_ISL_8160142	BA.1.1	C241T" C2470T A2832G C3037T T5386G G8393A C10029T C10449A A11537G T13195C C14408T A14940G C15240T A18163G C19895T C21762T C21846T G22332A C22347T G22813T T22882G G22898A G22992A C22995A A23013C A23040G G23048A A23055G A23063T T23075C C23202A A23403G C23525T T23599G C23604A C24130A A24424T T24469A C24503T C25000T C25584T C26270T A26530G C26577G G26709A A27259C C27807T A28271T C28311T G28881A G2888…	6513-6515 11285-11293 21765-21770 21987-21995 22194-22196 28362-28370				A14940G C19895T G22332A C22347T	0	0	4	4		E:T9I M:D3G M:Q19E M:A63T N:P13L N:R203K N:G204R ORF1a:K856R ORF1a:L2084I ORF1a:A2710T ORF1a:T3255I ORF1a:P3395H ORF1a:I3758V ORF1b:P314L ORF1b:I1566V ORF1b:A2143V ORF9b:P10S S:A67V S:T95I S:Y145D S:L212I S:G257D S:A262V S:K417N S:N440K S:G446S S:S477N S:T478K S:E484A S:Q493R S:G496S S:Q498R S:N501Y S:Y505H S:T547K S:D614G S:H655Y S:N679K S:P681H S:N856K S:Q954H S:N969K S:L981F	N:E31- N:R32- N:S33- ORF1a:S2083- ORF1a:L3674- ORF1a:S3675- ORF1a:G3676- ORF9b:E27- ORF9b:N28- ORF9b:A29- S:H69- S:V70- S:G142- S:V143- S:Y144- S:N211-		1-46 7985-8269 20038-20366 22481-22776 23682-24002 25726-25995 26906-27103 "29800-29903
5	21K (Omicron)		BA.1.1.16	C241T" C2470T A2832G C3037T T5386G C10029T C10449A A11537G T13195C C14408T C15240T A18163G C21595T G22813T T22882G G22898A G22992A C22995A A23013C A23040G G23048A A23055G A23063T T23075C C23202A A23403G C23525T T23599G C23604A C24130A A24424T T24469A C24503T C25000T C25584T C26270T C27807T A28271T C28311T G28881A G28882A G28883C	21987-21995 22194-22196 28362-28370					0	0	0	0		E:T9I N:P13L N:R203K N:G204R ORF1a:K856R ORF1a:T3255I ORF1a:P3395H ORF1a:I3758V ORF1b:P314L ORF1b:I1566V ORF9b:P10S S:Y145D S:L212I S:K417N S:N440K S:G446S S:S477N S:T478K S:E484A S:Q493R S:G496S S:Q498R S:N501Y S:Y505H S:T547K S:D614G S:H655Y S:N679K S:P681H S:N856K S:Q954H S:N969K S:L981F	N:E31- N:R32- N:S33- ORF9b:E27- ORF9b:N28- ORF9b:A29- S:G142- S:V143- S:Y144- S:N211-		1-46 1403-1717 3471-4180 5556-5817 6342-7022 7985-8709 9645-9865 11244-11393 16843-17082 17622-17915 20038-20366 21725-21955 22481-22776 23682-24002 25726-25995 26498-27511 "29800-29903
6	21K (Omicron)	EPI_ISL_8160121	BA.1	C241T" A2832G C3037T T5386G C5730T G8393A C10029T C10449A C11020T A11537G T13195C C14408T C15240T A18163G C21762T C21846T G22813T T22882G G22898A G22992A C22995A A23013C A23040G G23048A A23055G A23063T T23075C C23202A A23403G C23525T T23599G C23604A C24130A A24424T T24469A C24503T C25000T C25584T C26270T A26530G C26577G G26709A A27259C C27807T A28271T C28311T G28881A G28882A G28883C	6513-6515 11285-11293 21765-21770 21987-21995 22194-22196 28362-28370				C11020T	0	0	1	1		E:T9I M:D3G M:Q19E M:A63T N:P13L N:R203K N:G204R ORF1a:K856R ORF1a:T1822I ORF1a:L2084I ORF1a:A2710T ORF1a:T3255I ORF1a:P3395H ORF1a:I3758V ORF1b:P314L ORF1b:I1566V ORF9b:P10S S:A67V S:T95I S:Y145D S:L212I S:K417N S:N440K S:G446S S:S477N S:T478K S:E484A S:Q493R S:G496S S:Q498R S:N501Y S:Y505H S:T547K S:D614G S:H655Y S:N679K S:P681H S:N856K S:Q954H S:N969K S:L981F	N:E31- N:R32- N:S33- ORF1a:S2083- ORF1a:L3674- ORF1a:S3675- ORF1a:G3676- ORF9b:E27- ORF9b:N28- ORF9b:A29- S:H69- S:V70- S:G142- S:V143- S:Y144- S:N211-		1-46 7985-8269 22481-22776 23682-24002 25726-25995 26906-27103 "29800-29903
7	21K (Omicron)	EPI_ISL_8160127	BA.1.1	C241T" C2470T A2832G C3037T T5386G G8393A C10029T C10449A A11537G T13195C C14408T C15240T A18163G C21762T C21846T G22813T T22882G G22898A G22992A C22995A A23013C A23040G G23048A A23055G A23063T T23075C C23202A A23403G C23525T T23599G C23604A C23854A G23948T C24130A A24424T T24469A C24503T C25000T C25584T C26270T A26530G C26577G G26709A A27259C C27807T A28271T C28311T G28881A G28882A G28883C C2962…	6513-6515 11285-11293 21765-21770 21987-21995 22194-22196 28362-28370				C29625T	0	0	1	1		E:T9I M:D3G M:Q19E M:A63T N:P13L N:R203K N:G204R ORF1a:K856R ORF1a:L2084I ORF1a:A2710T ORF1a:T3255I ORF1a:P3395H ORF1a:I3758V ORF1b:P314L ORF1b:I1566V ORF9b:P10S S:A67V S:T95I S:Y145D S:L212I S:K417N S:N440K S:G446S S:S477N S:T478K S:E484A S:Q493R S:G496S S:Q498R S:N501Y S:Y505H S:T547K S:D614G S:H655Y S:N679K S:P681H S:N764K S:D796Y S:N856K S:Q954H S:N969K S:L981F	N:E31- N:R32- N:S33- ORF1a:S2083- ORF1a:L3674- ORF1a:S3675- ORF1a:G3676- ORF9b:E27- ORF9b:N28- ORF9b:A29- S:H69- S:V70- S:G142- S:V143- S:Y144- S:N211-		1-46 7985-8269 22481-22776 25726-25995 26906-27103 "29800-29903
8	21K (Omicron)	EPI_ISL_8160099	BA.1.17	C241T" A2832G C3037T T5386G G5924A C8334T G8393A C10029T C10449A A11537G T13195C C14408T C15240T A18163G C21762T C21846T G22813T T22882G G22898A G22992A C22995A A23013C A23040G G23048A A23055G A23063T T23075C C23202A A23403G C23525T T23599G C23604A C23854A G23948T C24130A A24424T T24469A C24503T C25000T C25002T C25584T C26270T A26530G C26577G G26709A A27259C C27807T A28271T C28311T T28582C G28881…	6513-6515 11285-11293 21765-21770 21987-21995 22194-22196 28362-28370				C8334T C25002T T28582C	0	0	3	3		E:T9I M:D3G M:Q19E M:A63T N:P13L N:R203K N:G204R ORF1a:K856R ORF1a:V1887I ORF1a:L2084I ORF1a:A2690V ORF1a:A2710T ORF1a:T3255I ORF1a:P3395H ORF1a:I3758V ORF1b:P314L ORF1b:I1566V ORF9b:P10S S:A67V S:T95I S:Y145D S:L212I S:K417N S:N440K S:G446S S:S477N S:T478K S:E484A S:Q493R S:G496S S:Q498R S:N501Y S:Y505H S:T547K S:D614G S:H655Y S:N679K S:P681H S:N764K S:D796Y S:N856K S:Q954H S:N969K S:L981F S:S11…	N:E31- N:R32- N:S33- ORF1a:S2083- ORF1a:L3674- ORF1a:S3675- ORF1a:G3676- ORF9b:E27- ORF9b:N28- ORF9b:A29- S:H69- S:V70- S:G142- S:V143- S:Y144- S:N211-		1-46 5556-5817 7985-8269 22481-22776 25726-25995 26000-26001 26906-27103 "29800-29903
9	21K (Omicron)	EPI_ISL_8160128	BA.1.1	C241T" C2470T A2832G C3037T T5386G G8393A C10029T C10449A A11537G T13195C C14408T C15240T A18163G C21595T C21762T C21846T G22813T T22882G G22898A G22992A C22995A A23013C A23040G G23048A A23055G A23063T T23075C C23202A A23403G C23525T T23599G C23604A C23854A G23948T C24130A A24424T T24469A C24503T C25000T C25584T C26270T A26530G C26577G G26709A A27259C C27807T A28271T C28311T G28881A G28882A G2888…	6513-6515 11285-11293 21765-21770 21987-21995 22194-22196 26785-26820 28362-28370				C21595T	0	0	1	1		E:T9I M:D3G M:Q19E M:A63T N:P13L N:R203K N:G204R ORF1a:K856R ORF1a:L2084I ORF1a:A2710T ORF1a:T3255I ORF1a:P3395H ORF1a:I3758V ORF1b:P314L ORF1b:I1566V ORF9b:P10S S:A67V S:T95I S:Y145D S:L212I S:K417N S:N440K S:G446S S:S477N S:T478K S:E484A S:Q493R S:G496S S:Q498R S:N501Y S:Y505H S:T547K S:D614G S:H655Y S:N679K S:P681H S:N764K S:D796Y S:N856K S:Q954H S:N969K S:L981F	M:G89- M:L90- M:M91- M:W92- M:L93- M:S94- M:Y95- M:F96- M:I97- M:A98- M:S99- M:F100- N:E31- N:R32- N:S33- ORF1a:S2083- ORF1a:L3674- ORF1a:S3675- ORF1a:G3676- ORF9b:E27- ORF9b:N28- ORF9b:A29- S:H69- S:V70- S:G142- S:V143- S:Y144- S:N211-		1-46 7985-8269 22481-22776 25726-25995 26906-27103 27903 "29800-29903
10	21K (Omicron)	EPI_ISL_8160116	BA.1.1	C241T" C2470T A2832G C3037T T5386G G8393A C10029T C10449A A11537G T13195C C14408T A14940G C15240T A18163G C21762T C21846T G22813T T22882G G22898A G22992A C22995A A23013C A23040G G23048A A23055G A23063T T23075C C23202A A23403G C23525T T23599G C23604A C23854A G23948T C24130A A24424T T24469A C24503T C25000T C25584T C26270T A26530G C26577G G26709A A27259C C27807T A28271T C28311T G28881A G28882A G2888…	6513-6515 11285-11293 21765-21770 21987-21995 22194-22196 28362-28370				A14940G	0	0	1	1		E:T9I M:D3G M:Q19E M:A63T N:P13L N:R203K N:G204R ORF1a:K856R ORF1a:L2084I ORF1a:A2710T ORF1a:T3255I ORF1a:P3395H ORF1a:I3758V ORF1b:P314L ORF1b:I1566V ORF9b:P10S S:A67V S:T95I S:Y145D S:L212I S:K417N S:N440K S:G446S S:S477N S:T478K S:E484A S:Q493R S:G496S S:Q498R S:N501Y S:Y505H S:T547K S:D614G S:H655Y S:N679K S:P681H S:N764K S:D796Y S:N856K S:Q954H S:N969K S:L981F	N:E31- N:R32- N:S33- ORF1a:S2083- ORF1a:L3674- ORF1a:S3675- ORF1a:G3676- ORF9b:E27- ORF9b:N28- ORF9b:A29- S:H69- S:V70- S:G142- S:V143- S:Y144- S:N211-		1-46 7985-8269 22481-22776 25726-25995 26906-27103 "29800-29903
11	21J (Delta)	EPI_ISL_8160126	AY.119	G210T" C241T C3037T G4181T A6355G C6402T A6944G C7124T G7622A C8829T G8861A C8986T G9053T C10029T A11201G A11332G C14408T G15451A C16466T G19006T C19220T C21618G C21846T G21987A T22917G C22995A A23403G C23604G C23887T C23987T G24398A G24410A C25469T T26767C T27638C C27752T C27874T A28461G G28881T G28916T G29402T G29742T	22029-22034 28248-28253				A6355G A6944G G7622A G8861A C23887T C23987T G24398A	0	0	7	7		M:I82T N:D63G N:R203M N:G215C N:D377Y ORF1a:A1306S ORF1a:P2046L ORF1a:I2227V ORF1a:P2287S ORF1a:V2453I ORF1a:A2855V ORF1a:V2866M ORF1a:V2930L ORF1a:T3255I ORF1a:T3646A ORF1b:P314L ORF1b:G662S ORF1b:P1000L ORF1b:A1847S ORF1b:A1918V ORF3a:S26L ORF7a:V82A ORF7a:T120I ORF7b:T40I ORF9b:T60A S:T19R S:T95I S:G142D S:R158G S:L452R S:T478K S:D614G S:P681R S:P809S S:G946R S:D950N	ORF8:D119- ORF8:F120- S:E156- S:F157-		1-46 8385-8709 28270-28271 29800-29903
12	21K (Omicron)		BA.1.1	C241T" C2470T A2832G C3037T T5386G C10029T C10449A A11537G C11767T T13195C C14408T C15240T A18163G C21762T C21846T G22813T T22882G G22898A G22992A C22995A A23013C A23040G G23048A A23055G A23063T T23075C C23202A A23403G C23525T T23599G C23604A C24130A A24424T T24469A C24503T C25000T C25584T C26270T A26530G C26577G G26709A A27259C C27807T A28271T C28311T G28881A G28882A G28883C	11285-11293 21765-21770 21987-21995 22194-22196 28362-28370				C11767T	0	0	1	1		E:T9I M:D3G M:Q19E M:A63T N:P13L N:R203K N:G204R ORF1a:K856R ORF1a:T3255I ORF1a:P3395H ORF1a:I3758V ORF1b:P314L ORF1b:I1566V ORF9b:P10S S:A67V S:T95I S:Y145D S:L212I S:K417N S:N440K S:G446S S:S477N S:T478K S:E484A S:Q493R S:G496S S:Q498R S:N501Y S:Y505H S:T547K S:D614G S:H655Y S:N679K S:P681H S:N856K S:Q954H S:N969K S:L981F	N:E31- N:R32- N:S33- ORF1a:L3674- ORF1a:S3675- ORF1a:G3676- ORF9b:E27- ORF9b:N28- ORF9b:A29- S:H69- S:V70- S:G142- S:V143- S:Y144- S:N211-		1-46 3471-3778 6342-7022 7985-8709 16843-17082 22481-22776 23682-24002 25726-25995 26906-27103 "29800-29903
13	21J (Delta)	EPI_ISL_8160123	AY.25	G210T" C241T C337T C584A C3037T G3216T A3350G G4181T C7124T C8986T G9053T C10029T A11201G A11332G G12801A C14408T G15451A C16466T C17550T C19220T C21618G G21987A G22801T T22917G C22995A A23403G C23604G G24410A C25469T G26020T G26107C T26180C T26767C A27507C T27638C C27752T C27874T A28461G G28881T G28916T G29402T G29742T	22029-22034 28248-28253				C337T C584A G3216T A3350G G26020T T26180C	0	0	6	6		M:I82T N:D63G N:R203M N:G215C N:D377Y ORF1a:L107I ORF1a:S984I ORF1a:S1029G ORF1a:A1306S ORF1a:P2287S ORF1a:V2930L ORF1a:T3255I ORF1a:T3646A ORF1a:R4179K ORF1b:P314L ORF1b:G662S ORF1b:P1000L ORF1b:A1918V ORF3a:S26L ORF3a:D210Y ORF3a:E239Q ORF3a:I263T ORF7a:V82A ORF7a:T120I ORF7b:T40I ORF9b:T60A S:T19R S:G142D S:R158G S:L452R S:T478K S:D614G S:P681R S:D950N	ORF8:D119- ORF8:F120- S:E156- S:F157-		1-46 3471-3778 4297-4617 6342-7022 8385-8709 16843-17082 28270-28271 29800-29903
14	21K (Omicron)	EPI_ISL_8160103	BA.1	C241T" A2832G C3037T T5386G G8393A C10029T C10449A A11537G C11950T T13195C C14408T C15240T A18163G C21762T C21846T G22813T T22882G G22898A G22992A C22995A A23013C A23040G G23048A A23055G A23063T T23075C C23202A A23403G C23525T T23599G C23604A C23854A G23948T C24130A A24424T T24469A C24503T C25000T C25584T C26270T A26530G C26577G G26709A A27259C C27807T A28271T C28311T C28472T G28881A G28882A G288…	6513-6515 11285-11293 21765-21770 21987-21995 22194-22196 28362-28370			C28472T|20G	C11950T	0	1	1	2		E:T9I M:D3G M:Q19E M:A63T N:P13L N:P67S N:R203K N:G204R ORF1a:K856R ORF1a:L2084I ORF1a:A2710T ORF1a:T3255I ORF1a:P3395H ORF1a:I3758V ORF1b:P314L ORF1b:I1566V ORF9b:P10S S:A67V S:T95I S:Y145D S:L212I S:K417N S:N440K S:G446S S:S477N S:T478K S:E484A S:Q493R S:G496S S:Q498R S:N501Y S:Y505H S:T547K S:D614G S:H655Y S:N679K S:P681H S:N764K S:D796Y S:N856K S:Q954H S:N969K S:L981F	N:E31- N:R32- N:S33- ORF1a:S2083- ORF1a:L3674- ORF1a:S3675- ORF1a:G3676- ORF9b:E27- ORF9b:N28- ORF9b:A29- S:H69- S:V70- S:G142- S:V143- S:Y144- S:N211-		1-46 7985-8269 22481-22776 25726-25995 26745-26746 26906-27103 "29800-29903
